# Supplementary material for: Effects of chemical and hydrological stress on the wing morphology of a damselfly
Source: Environ Entomol. 2025 Nov 6;54(6):1335–47. doi: 10.1093/ee/nvaf112 (PMC12716282; doi:10.1093/ee/nvaf112)
Supplement: nvaf112_Supplementary_Data [file nvaf112_supplementary_data.zip]

Archive with 1 entries (1 files):
- SI resub2 clean.docx
